# Supplementary material for: A hypothalamic-thalamostriatal circuit that controls approach-avoidance conflict in rats
Source: Nat Commun. 2021 May 4;12:2517. doi: 10.1038/s41467-021-22730-y (PMC8097010; doi:10.1038/s41467-021-22730-y)
Supplement: Supplementary file 4 — Supplementary Movie 1-10 [file 41467_2021_22730_MOESM4_ESM.zip]

Archive with 10 entries (10 files):
- Supplementary Movie 1.mp4
- Supplementary Movie 10.mp4
- Supplementary Movie 2.mp4
- Supplementary Movie 3.mp4
- Supplementary Movie 4.mp4
- Supplementary Movie 5.mp4
- Supplementary Movie 6.mp4
- Supplementary Movie 7.mp4
- Supplementary Movie 8.mp4
- Supplementary Movie 9.mp4
